# Supplementary material for: Retrospective Natural History Study of RPGR-Related Cone- and Cone-Rod Dystrophies While Expanding the Mutation Spectrum of the Disease
Source: Int J Mol Sci. 2022 Jun 28;23(13):7189. doi: 10.3390/ijms23137189 (PMC9266815; doi:10.3390/ijms23137189)
Supplement: Supplementary file 1 [file ijms-23-07189-s001.zip]

Archive with 1 entries (1 files):
- ijms-1657011-supplementary.pdf
